# Supplementary material for: Measures matter: A scoping review of maternal and newborn indicators
Source: PLoS One. 2018 Oct 9;13(10):e0204763. doi: 10.1371/journal.pone.0204763 (PMC6177145; doi:10.1371/journal.pone.0204763)
Supplement: S2 Table — (XLSX) [file pone.0204763.s002.xlsx]

## Sheet: MN indicators
Maternal and Newborn Indicator Database
BASIC INDICATOR INFORMATION												INVENTORY OF GROUPS USING/ADVOCATING
									Feasible data sources			Core 100	60 global strategy			Countdown to 2030
	Indicator name	Indicator level	Domain	Definition	Numerator	Denominator	CRVS	Survey	Facility	Other	Status	(C=core, A=additional)	(Key; Yes = included but not key; Further development, Context )	EPMM	ENAP	(Tiers are A, B and C)	SDGs	Adolescent health indicators list	Quality, Equity, Dignity common core (QoC)	The UN Commission on Life-Saving Commodities for Women and Child (UNCoLSC) indicator
1	Coordination Mechanism: A functional national coordination mechanism on RMNCH exists (or RMNCH is included in broader coordination mechanism)	Input	Governance	A functional national coordination mechanism on RMNCH exists (or RMNCH is included in broader coordination mechanism)	There is a national coordination mechanism focusing on RMNCH in place that meets 4-5 of the following criteria: (A) membership with a diverse representation (B) under the leadership of a government agency (C) has a terms of reference specifying activities to be carried out. (D) meets at least 2 times per year (E) has meeting minutes available Dark green= 5 criteria met Light green= 4 criteria met…					x	In use									S1
2	Maternity protection (Convention 183)	Input	Governance	Country has ratified International Labour Organization Convention 183 or has passed national legislation that is in compliance with the three key provisions of the convention (14 weeks of maternity leave, paid at 66% of previous earnings by social security or general revenue).	Yes = International Labour Organization Convention 183 ratified (maternity leave of at least 14 weeks with cash benefits of previous earnings paid by social security or public funds). Partial = International Labour Organization Convention 183 not ratified but previous maternity convention ratified (maternity leave of at least 12 weeks with cash benefits of previous earnings paid by social securit…					x	In use			Phase 2: 5		A4 Drivers
3	International Code of Marketing of Breastmilk Substitutes	Input	Governance	National policy has been adopted on all provisions stipulated in International Code of Marketing of Breastmilk Substitutes.	Yes = all provisions stipulated in International Code of Marketing of Breastmilk Substitutes adopted in legislation. Partial = voluntary agreements or some provisions stipulated in International Code of Marketing of Breastmilk Substitutes adopted in legislation. No = no legislation and no voluntary agreements adopted in relation to the International Code of Marketing of Breastmilk Substitutes.					x	In use			Phase 2: 6		A7 Drivers
4	National policy requiring all neonatal deaths to be reviewed	Input	Governance	Does national policy requires all neonatal deaths (0-28 days) to be reviewed? If yes, what year was the policy adopted?	Yes/No/Unknown; If yes, specify year					x	In use					B22 Drivers (indicator 1/3)
5	National policy requiring all stillbirths to be reviewed	Input	Governance	Is there a policy that requires all stillbirths (fresh or macerated) to be reviewed? If yes, what year was the policy adopted?	Yes/No/Unknown; If yes, specify year					x	In use					B22 Drivers (indicator 2/3)
6	Policy on antenatal corticosteroids for preterm labour	Input	Governance	National policy recommends antenatal corticosteroids for preterm labour.	Yes = national policy recommends use of antenatal corticosteroids for preterm labour. No = national policy does not recommend use of antenatal corticosteroids for preterm labour.					x	In use					A2 Drivers: National policy recommends antenatal corticosteroids for preterm labour.
7	Policy on management of childbirth (MgSO4, partograph, 3rd stage)	Input	Governance	Policy on management of childbirth (MgSO4, partograph, 3rd stage).	Yes/No/Unknown. If yes, specify year Does the country have a national policy that recommends the use of magnesium sulphate for the prevention and treatment of eclampsia? Is there a national policy for monitoring progress of labour using partograph? Is there a national policy for active management of third stage of labour? (M16) If yes, are specific drugs recommended (ex. oxytocin, egometrine, mis…					x	In use					B4 Drivers
8	Minimum or basic newborn policy delineating the essentials of newborn care to be provided	Input	Governance							x	Aspirational					C4 Drivers
9	Policy on chlorhexidine cord cleansing	Input	Governance	National policy on chlorhexidine cord cleansing	Number countries with chlorhexidine on the essential drug list for the purpose of cord cleansing[As collected in the United Nations Commodities Commission data system and reported in Countdown to 2015 (6)].	Countries with data from essential medicines list policy.				x	In use				10 (process)	C3 Drivers -- Chlorhexidine for countries with NMR over 30 (how much does this overlap or not with the ENAP indicator?)
10	Policy on Kangaroo mother care for low birthweight newborns	Input	Governance	National policy recommends kangaroo mother care for low birthweight newborns.	Yes = national policy recommends kangaroo mother care for low birthweight newborns. No = national policy does not recommend kangaroo mother care for low-birthweight newborns.					x	In use					A3 Drivers
11	Presence of protocols/policies on combined care of mother and baby, immediate breastfeeding, and observations of care	Input	Governance	The FIGO/ICM/WRA/IPA/WHO definition of this indicator is: “Staff encourage skin-to-skin contact, mothers should be able to hold newborns immediately after birth and breastfeed their babies as soon as possible after birth. The facility provides combined care for mother and baby and space should accommodate mother/newborn pairs after delivery. All staff are trained regularly on newborn resuscitatio…					x		Aspirational			Phase 2: 4		C5 Drivers
12	Discharge policy (how many hours, SBA observation hours)	Input	Governance	Discharge policy after childbirth	Yes/No/Unknown; If yes, specify year Is there a national policy on discharge of mother and the baby after normal childbirth at facility? If yes, how many hours? For births at home, is there a national policy on the minimum recommended period for the mother and newborn to remain under skilled birth attendant observation? If so, how long?					x	In use					B5 Drivers
13	National policy on postnatal home visits in the first week after birth	Input	Governance	National policy recommending home visits to mother and newborn in the first week after childbirth by a trained provider have been adopted and implemented.	From CD: Yes = national policy or guidelines recommending postnatal home visits adopted and implemented. No = no national policy or guidelines on postnatal home visits adopted.					x	In use					A4 Drivers
14	Presence of Respectful Maternity Care (RMC) as a right in the national health plan(s)	Input	Governance							x	Aspirational			Phase 2: Additional 6 (Aspirational) [Phase 1 prioritized respectful maternity care for father research and testing]		C6 Drivers
15	Evidence that maternal and newborn health policies, strategies, and plans of action were formulated in coordination with other sectors	Input	Governance							x	Aspirational			Phase 2: Additional 25 (aspirational)
16	Civil society involvement in national maternal, newborn and child health programmes	Input	Governance	(G11a) Is there a national policy/strategy to ensure engagement of civil society organisation representatives in national level planning of MNCAH programmes? (G11b) Is there a national policy/strategy to ensure engagement of civil society organisation representatives in periodic review of national programmes for MNCAH?	Yes/No/Unknown. If yes, specify year Is there a national policy/strategy to ensure engagement of civil society organisation representatives in national level planning of MNCAH programmes? Is there a national policy/strategy to ensure engagement of civil society organisation representatives in periodic review of national programmes for MNCAH ?					x	In use			Phase 2: Note overlap here with additional 29 (which encompasses a broader continuum).		A23 Drivers
17	The national RMNCAH strategy/plan of action mandates community participation in decision-making, delivery of health services, and monitoring and evaluation	Input	Governance							x	Aspirational			Phase 2: Additional 28 (aspirational)		C32 Drivers
18	Districts/provinces have community accountability mechanisms in place to support women’s, children’s and adolescents’ health	Input	Governance	Districts/provinces have community accountability mechanisms (e.g. score cards, community consultations, community conversations, community charters, community health committees, civil society hearings etc.) in place to support women’s, children’s and adolescents’ health.						x	Aspirational		Note that participation measures are highlighted as an area for further development. (Transform)			C33 Drivers
19	Demand Generation: National RMNCH plan includes demand generation/behaviour change communication initiatives that are costed with a budget allocated.	Input	Governance	National RMNCH plan includes demand generation/behaviour change communication initiatives that are costed with a budget allocated.	Dark green = The national RMNCH plan includes demand generation/behaviour change initiatives for reproductive health/FP, maternal health, child health, and newborn health that are costed with a budget allocated. Light green= The national RMNCH plan includes demand generation/behaviour change initiatives for reproductive health/FP, maternal health, child health, and newborn health that are costed.…					x	In use									S11
20	Costed national implementation plan for maternal, newborn and child health	Input	Financing	National plan for scaling up maternal, newborn and child health interventions is available and costed.	Yes = costed plan or plans to scale up maternal, newborn and child health interventions available at the national level. Partial = costed plan available for either maternal and newborn health or child health. No = no costed implementation plan for maternal, newborn and child health available.					x	In use			Phase 2: 7		A17 Drivers
21	Annual reviews are conducted of health spending from all financial sources, including spending on RMNCH, as part of broader health sector reviews	Input	Financing							x	Aspirational			Phase 2: 17
22	Percentage of total health expenditure spent on reproductive, maternal, newborn, and child health	Input	Financing		Total RMNCH expenditure.	Total population				x	Aspirational			Phase 2: 15
23	Types of financing mechanisms for the delivery of maternal health goods and/or services identified, tested, and officially adopted	Input	Financing							x	Aspirational			Phase 2: Additional 15 (aspirational)
24	RMNCH expenditure by source	Input	Financing	RMNCH expenditure by source (COIA) (general government expenditure, external sources, private sources).	Indicator definitions by each source: Private: http://apps.who.int/gho/indicatorregistry/App_Main/view_indicator.aspx?iid=119; General government: http://apps.who.int/gho/indicatorregistry/App_Main/view_indicator.aspx?iid=92; External sources: http://apps.who.int/gho/indicatorregistry/App_Main/view_indicator.aspx?iid=91					x	In use					C31 Drivers
25	ODA to maternal and newborn health per live birth (US$) (LSHTM method) (2013)	Input	Financing	All aid activities from the Creditor Reporting System (CRS) of the Organisation for Economic Co-operation and Development, with expenditures for maternal and newborn health as expenditures for activities whose primary purpose is to restore, improve, and maintain the health of women and their newborn children during pregnancy, childbirth, and the 7 day. postnatal period.						x	In use					A27 Drivers
26	Policy against user fees: National policy states that the life-saving commodities or related services are provided free-of-charge (i.e. no user fees) at the point of service delivery as part of essential intervention package in the public sector	Input	Financing		National policy states that patients should not be assessed any fee or out of pocket expense for the LSCs and related services (for all relevant populations at all relevant levels of care) (strong). National policy exists regarding user fees; however, the policy either: (1) Does not cover all costs. For example, existence of a sliding scale for fees/exemptions or insurance premiums required for s…					x	In use									C12
27	If fees exist for health services in the public sector, are women of reproductive age (15-49) exempt from user fees for specific services	Input	Financing	Women are exempt from user fees for: family planning, antenatal care, childbirth (normal delivery), postnatal care, caesarean section, ITNs, pharmaceutical products and/or other medical supplies if required for treatment or delivery, Immunization services (TT, Rubella).	Yes/No/Unknown; If yes, specify year.					x	In use			Phase 2: 20		B2 Drivers (CD notes: disaggregated for adolescents, if possible, and also specify whether commodities/medicine are included)
28	Policy on task shifting for childbirth care	Input	Health work force	Under development	Under development					x	In use					B4 Drivers
29	Health personnel authorized for tasks and responsibilities during childbirth	Input	Health work force	Health personnel authorized for tasks and responsibilities during childbirth and who is allowed to independently perform the following interventions? (Yes/No) - Assist normal childbirth - Administer parenteral antibiotics - Administer uterotonic medicines - Administer parenteral anticonvulsants - Manually remove the placenta - Remove retained products of conception - Perform assisted vaginal deli…	Yes/No/Unknown/Not Applicable; Answer for: Midwife, Nurse-Midwife, Medical Assistant					x	In use					B20 Drivers
30	Midwives authorized for specific tasks	Input	Health work force	Midwifery personnel are authorized to deliver basic emergency obstetric and newborn care.	Number of the seven lifesaving interventions tasks authorized: • Parental antibiotics. • Parenteral oxytocin. • Parental anticonvulsants. • Manual removal of placenta. • Removal of retained products of conception. • Assisted vaginal delivery. • Newborn resuscitation					x	In use			Phase 2: 8		A11 Drivers (See also B20 Drivers on "Health personnel")
31	Presence of a component that specifically addresses the Universal Rights of Childbearing Women (RMC Charter) in the national pre-service education curriculum for all midwifery service providers	Input	Health work force							x	Aspirational			Phase 2: Additional 7 (Aspirational)		C21 Drivers
32	Training curricula (national): In-service training curricula exist (at the national level) for interventions that deliver the commodity at the appropriate level of care	Input	Health work force	In-service training curricula exist (at the national level) for interventions that deliver the commodity at the appropriate level of care	In-service training curricula for the commodity and associated service have been developed at the national level, are written in clear language, are up-to-date, and reference the latest WHO version available (strong) In-service training curricula for the commodity exist at the national level but need strengthening (i.e. they are not up to date, are unclear, and/or have significant deviations from…					x	In use									C8
33	Supply chain training to districts: Training in supply chain management for RMNCH commodities has been deployed to SDPs at the district level	Input	Health work force	Training in supply chain management for RMNCH commodities has been deployed to SDPs at the district level	Dark green= Training in SCM has been deployed to all public sector district-level SDPs and curriculum includes RMNCH commodities Light green= Training in SCM has been deployed to all public sector district-level SDPs, but training curriculum is not specific to RMNCH commodities					x	In use									S10
34	Density of midwives, by district (by births)	Input	Health work force	This indicator tracks the number of midwives actually deployed per 1,000 births.	Number of midwives in a district.	All births in a district			x		Under development			Phase 2: 24		C20 Drivers
35	RMNCH plan costed and budgeted: A national RMNCH plan/strategy exists that is costed with a budget allocated for interventions that deliver LSCs at the national and sub-national levels	Input	Supply chain	A national RMNCH plan/strategy exists that is costed with a budget allocated for interventions that deliver LSCs at the national and sub-national levels	Dark green: RMNCH plan exists at national and sub-national levels, includes costs for implementation with associated funding sources, and includes high-impact interventions Light green: RMNCH plan exists at national and sub-national levels and includes costs for implementation with associated funding sources Lighter yellow: RMNCH plan exists at national and sub-national levels and/or includes int…					x	In use									S2
36	Comprehensive national eLMIS: At the national level, there is a single electronic LMIS OR an interoperable platform for multiple LMIS that tracks commodity availability and distributions from first point of warehousing to service delivery point for each RMNCH service area AND automatically compiles and aggregates information on a continuous basis	Input	Supply chain	At the national level, there is a single electronic LMIS OR an interoperable platform for multiple LMIS that tracks commodity availability and distributions from first point of warehousing to service delivery point for each RMNCH service area AND automatically compiles and aggregates information on a continuous basis	Dark green: At the national level, there is a single electronic LMIS OR an interoperable platform for multiple LMIS’s that tracks commodity availability and distributions from first point of warehousing to service delivery point for each RMNCH service area AND automatically compiles and aggregates information on a continuous basis (i.e. updated at least once per month). Light green: Multiple elec…					x	In use									S9
37	Commodity Security Strategy(ies) exist and covers the four (4) RMNC health topics including LSCs	Input	Supply chain	Commodity Security Strategy(ies) exist and covers the four (4) RMNC health topics including LSC	RMNCH Commodity Security Strategy covers the four (4) RMNC health topics, has been developed and approved by the MoH (strong) RMNCH Commodity Security Strategy has been developed and covers the four (4) RMNC health topics, but has not been approved by MoH (moderate) No RMNCH Commodity Security Strategy present; needs to be developed (weak)					x	In use									S3
38	Maternal lifesaving commodities in essential medicine list	Input	Supply chain	Oxytocin, misoprostol and magnesium sulphate are in the essential medicine list.	Number of the three listed commodities that are included in the essential medicine list.					x	In use					A14 Drivers
39	Newborn lifesaving commodities in essential medicine list	Input	Supply chain	Injectable antibiotics, antenatal corticosteroids, chlorhexidine and resuscitation equipment are in the essential medicine list.	Number of the four listed commodities that are included in the essential medicine list.					x	In use					A15 Drivers				This indicator is similar to C1.
40	National Essential Medicines List (EML): Commodity is included in the national EML with a context-appropriate level of commodity specification and/or formulation	Input	Supply chain	Commodity is included in the national EML with a context-appropriate level of commodity specification and/or formulation	Commodity is in the national EML, with a context-appropriate level of commodity specification and/or formulation (strong) Commodity is in the EML, but not for the proper specification and/or formulation (moderate) Commodity is not included in the national EML (weak) Not applicable (n/a): Neonatal resuscitation					x	In use									C1
41	Commodities included in the RMNCH costed plans	Input	Supply chain							x	Aspirational					C27 Drivers
42	Whether lifesaving RMNCH commodities have products registered	Input	Supply chain							x	Aspirational					C25 Drivers
43	Registered in-country: Commodity is fully registered in-country under approved & relevant formulations	Input	Supply chain	Commodity is fully registered in-country under approved & relevant formulations	Dark green: Commodity has at least one brand currently registered in-country under approved and relevant formulation Light green: Commodity has at least one brand currently fully registered in-country under any formulation Yellow: Commodity has at least one brand registered under any formulation but the registration has a provisional/ pending registration status Red: Commodity not registered in-c…					x	In use									C3
44	Results-based financing mechanism: Country entered into an agreement with the results-based financing mechanism to increase access to the life-saving commodities and related services	Input	Supply chain	Country entered into an agreement with the results-based financing mechanism to increase access to the life-saving commodities and related services	Dark Green= Country is entered into a national RBF agreement to increase access to LSCs and related services. The RBF program exists on a national scale. Light Green= An RBF mechanism has completed a pilot phase and is being scaled-up throughout the country but has not reached national scale. A pilot program for RBF is in place among select districts. (moderate) Country is NOT entered into RBF ag…					x	In use									S4
45	Good Manufacturing Practices (GMP) accredited manufacturers: Procurement in the public sector is done only from manufacturers with a valid GMP accreditation certificate	Input	Supply chain	Procurement in the public sector is done only from manufacturers with a valid GMP accreditation certificate	Procurement of RMNCH commodities only from manufacturers with a GMP accreditation for both domestic and international purchases (strong) Procurement of RMNCH commodities only from manufacturers with a GMP accreditation for either domestic or international purchases (moderate) Procurement of RMNCH commodities only from manufacturers with a GMP accreditation for neither domestic nor international p…					x	In use									S5
46	Availability of essential RMNCH commodities at central stores	Input	Supply chain							x	Aspirational					C26 Drivers
47	Availability of antenatal corticosteroid (ACS)	Input	Supply chain	Availability of antenatal corticosteroid	Number of countries with ACS on the essential drug list for fetal lung maturation [As collected in the United Nations commodities commission data system and reported in Countdown to 2015.]	Number of countries with data from essential medicines list policy.				x	In use				7 A (the first of two indicators on ACS; this is flagged as a policy indicator).	Note that A15 Drivers "Newborn lifesaving commodities in essential medicine list" overlaps with this, but does not present ACS separately. See also A2 Drivers "National policy recommends antenatal corticosteroids for preterm labour"
48	Presence of national information system(s) that are able to record and report data as described by ICD-PM, linking outcomes (births and deaths) to maternal and perinatal conditions, and to report annually on characteristics of births, deaths, and other vital events to produce statistics relevant to monitoring of reproductive health and mortality	Input	Health Information							x	Aspirational			Phase 2: Additional 4 (Aspirational)
49	Service utilization routinely tracked: Treatment of medical condition(s) related to the commodity are routinely tracked in a health information system (e.g. HMIS, DHIS2, LMIS)	Input	Health Information	Treatment of medical condition(s) related to the commodity are routinely tracked in a health information system (e.g. HMIS, DHIS2, LMIS)	An indicator on treatment of medical condition(s) related to the commodity is routinely tracked in a health information system (e.g. HMIS, DHIS2, LMIS) (strong) An indicator related to the use of this commodity is routinely tracked in a health information system (e.g. HMIS, DHIS2, LMIS); however, it is not specific to the corresponding medical condition. [For example, 'Quantity of gentamycin used…					x	In use									C13
50	Tracked in eLMIS: Commodity availability is tracked from first point of warehousing to service delivery point by an electronic LMIS	Input	Health Information	Commodity availability is tracked from first point of warehousing to service delivery point by an electronic LMIS	Commodity availability is tracked from first point of warehousing to service delivery point by an electronic LMIS or Commodity availability is not tracked from first point of warehousing to service delivery point by an electronic LMIS					x	In use									C5
51	Forecasting Tools: Existence of a forecasting tool or method used routinely for forecasting needs for RMNCH medicines and medical devices	Input	Health Information	Existence of a forecasting tool or method used routinely for forecasting needs for RMNCH medicines and medical devices	Dark green: At least two of the three methods (Consumption based, Morbidity, Health services) , one of which is Consumption based, is used routinely (i.e. quarterly) for forecasting needs for RMNCH medicines and medical devices. Light green: At least two of three methods (Consumption based, Morbidity, Health services) are used routinely (i.e. semi-annually) for forecasting needs for RMNCH medicin…					x	In use									S8
52	Birth registration (%)	Input	Health Information	Percentage of children under 5 years of age whose births have been registered with a civil authority.	Number of children under age of five whose births are reported as being registered with the relevant national civil authorities	Total number of children under the age of five in the population	x	x		x	In use	C	Key 13	Phase 2: Additional 13 (but would like to see "deaths" added)	Core input indicator	A8 Demographic	16.9.1
53	Death registration coverage (%)	Input	Health Information	Percentage of deaths that are registered (with age and sex).	Number of deaths registered.	Total number of deaths.	x	x			In use	C	Yes. But as per SDG includes birth registration.	Phase 2: 12	Additional "counting" indicator		17.19.2 (This includes birth registration coverage)
54	Maternal death registration, including cause of death *	Input	Health Information	Proportion of maternal deaths registered with cause of death specified based on ICD-MM codes within a specified time period.	Number of maternal deaths registered with cause of death specified based on ICD-MM codes	Total estimated number of maternal deaths in the same time period.	x		x	x	Aspirational			Phase 1: 11; Phase 2: 21		C22 Drivers: Maternal death registration including cause of death; C4 Demographic: Proportion of maternal deaths registered.
55	The maternal death surveillance and response system is reviewed annually in terms of completeness of surveillance and quality of the response, including actions to improve quality of care	Input	Health Information							x	Aspirational			Phase 2: Additional 26		B21 Drivers
56	Availability of functional EmONC facilities (per population)	Output	Service access and availability	At least five emergency obstetric and newborn care facilities (per 500,000 people) including at least one comprehensive and the rest basic emergency obstetric care facilities.	Number of obstetric care facilities that provided EmONC signal functions[1] in the last three months.	Per 500,000 population			x	x	In use		Context	Phase 1: 12; Phase 2: 23 (and 11 for subnational - "geographic distribution")		A9 Drivers (calls for disaggregation between BEmOC and CEmOC). Also B16 Drivers listed as a separate indicator ("Availability of EmOC by estimated births")
57	Met need for EmONC	Output	Service access and availability	Percentage of women who are expected to experience a complication who receive treatment. Proportion of all women with major direct obstetric complications who are treated in a health facility providing EmOC (basic or comprehensive).	Number of women treated for direct obstetric complications at emergency care facilities over a defined period.	Expected number of women who would have major obstetric complications, or 15% of expected births, during the same period in a specified area.			x	x	In use			Phase 1: Additional priority indicator for development
58	Availability of functional routine care: obstetric and newborn care facilities	Output	Service access and availability	A facility is considered functioning if it has carried out the 13 general requirements (7), routine obstetric care (3), and routine newborn care (3) signal functions in the last three months.	Number of facilities that provided general requirements and signal functions for routine obstetric and newborn care in the last three months.	Per 500,000 population			x		Aspirational			Phase 2: Additional 23 (aspirational)		C12 Drivers
59	Percentage of facilities that demonstrate readiness to deliver specific maternal and newborn services (%)	Output	Service access and availability		Number of tracer items for a service present and functioning (including) family planning, antenatal care, basic emergency obstetric care, and newborn care INCLUDING: functioning emergency transport; life-saving commodities for maternal and newborn health; and A water source or supply in or near (within 500m) the facility for use for drinking, personal hygiene, medical activities, cleaning, laundr…	Total number of tracer items for a service.			x		Aspirational			Phase 2: Additional 24 (aspirational)		C13 (1/2) Drivers
60	Availability of services for mothers and newborns that are provided in the same setting	Output	Service access and availability							x	Aspirational			Phase 2: Additional 3 (Aspirational)		C9 Drivers
61	Service-specific availability and readiness	Output	Service access and availability	Health facilities offering specific services per 10 000 population and meeting minimum service standards on the basis of a set of tracer criteria for specific services, etc.	Number of facilities that offer and meet tracer criteria for specific services: Family planning Antenatal care Basic emergency obstetric and neonatal care (BEmONC) Comprehensive emergency obstetric and neonatal care (CEmONC), post-abortion care Essential newborn care Immunization Child health preventative and curative care Adolescent health services Life-saving commodities for women and children …	Total number of health facilities and total number of facilities offering specific services.			x		In use	C		Phase 2: 25 (Percentage of facilities that demonstrate readiness to deliver specific services: family planning, antenatal care, basic emergency obstetric care, and newborn care) Specifically refers to the WHO building blocks.
62	National level stock-outs: No commodity stock-out at the national level in the past 12 months	Output	Service access and availability	No commodity stock-out at the national level in the past 12 months	No stock out of the commodity at the national level in past 12 months or Stock out of the commodity at national level in past 12 months					x	In use									C6
63	Stock outs in health facilities: Percentage of point-of-service locations with commodity stock-out reported (by commodity) at time of assessment	Output	Service access and availability	Percentage of point-of-service locations with commodity stock-out reported (by commodity) at time of assessment	For each commodity: Dark green= <10% Light green= 11-20% Yellow= 21-30% Light red= 31-40% Dark red= >40%				x		In use									C7
64	Availability of bag and mask for newborn resuscitation	Output	Service access and availability	Availability of bag and mask for newborn resuscitation	Number of facilities with a functional neonatal bag and two masks (sizes 0 and 1) in the labour and delivery service area [as defined in the WHO report and collected in SPA and SARA facility assessments].	Total number of facilities with inpatient maternity services that are assessed			x		In use				8 A (process)					Overlap with indicator C7.
65	Availability of Kangaroo Mother Care	Output	Service access and availability	Availability of Kangaroo Mother Care	Number of facilities in which a space is identified for KMC and where staff have received KMC training (< 2 years).	Total number of facilities with inpatient maternity services that are assessed			x		In use				9 (A - process)
66	Availability of medicine for treatment of severe neonatal infection	Output	Service access and availability	Availability of medicine for treatment of severe neonatal infection (%)	Number of facilities in which gentamicin is available at suitable peripheral level for treatment of severe neonatal infection [WHO quality of care (7), collected by SPA (8) and SARA (9)].	Number of facilities assessed			x		In use				10 (A - process); note that there is an accompanying coverage indicator, which seems to be the same at the 100 alternative "neonatal sepsis" above.					Overlap with indicator C7.
67	Prescription authority: Commodity prescribed at lowest appropriate level of service delivery (as per national policy and essential intervention package)	Output	Service access and availability	Commodity prescribed at lowest appropriate level of service delivery (as per national policy and essential intervention package)	Dark green: - For ORS, Zinc, Amoxicillin, Emergency Contraceptives, and Female Condoms: At the Community level, such as Community Health Worker (CHW). - All other commodities: Primary healthcare facilities (e.g. health center, clinic, health post, etc.). Light green: - For ORS, Zinc, Emergency Contraceptives, and Female Condoms: Commodity is available in the private sector without a prescription …					x	In use									C4
68	Proportion of maternal and perinatal deaths and near-misses reviewed with standard audit tools (%)	Output	Service quality and safety	The proportion of all maternal and perinatal deaths and near-misses occurring in the health facility that were reviewed with standard audit tools.					x		Under discussion								7
69	Maternal death review coverage (%)	Output	Service quality and safety	Percentage of maternal deaths occurring in the facility that were audited.	Number of health facility maternal deaths reviewed.	All maternal deaths in facilities.			x		In use	C		Phase 2: 14
70	Maternal deaths review elements	Output	Service quality and safety	Tracking the following 7 components: (1) A national policy to notify all maternal deaths; (2) A national policy to review all maternal deaths; (3) A national maternal death review committee; (4) A subnational maternal death review committee; (5) Both national and subnational maternal death review committees in large countries; (6) At least biannual meetings of the national maternal death review c…						x	In use					A12 Drivers
71	Neonatal death review coverage (%)	Output	Service quality and safety	Percentage of neonatal deaths occurring in the facility that were audited.					x		Under discussion	A				See Countdown C17(1/3) Drivers below.
72	Facility stillbirth review (audit) in place	Output	Service quality and safety	Is there a facility stillbirth review (audit) process in place?	Yes/No/Unknown					x	In use					B22 Drivers (indicator 3/3)
73	Institutional maternal mortality ratio (per 100 000 deliveries)	Output	Service quality and safety	Number of maternal deaths among 100 000 deliveries in health facilities/institutions. -- not clear what this means. Just among those who deliver (or attempt to deliver) in a health facility?	Number of maternal deaths in institutions.	Total number of deliveries in institutions.			x		Under discussion	C
74	Proportion of women who developed severe post-partum haemorrhage (PPH) (%)	Output	Service quality and safety	Proportion of women who deliver in facility and develop severe post-partum haemorrhage (PPH).					x		Under discussion								5
75	National treatment guidelines exist for interventions to deliver the commodity	Output	Service quality and safety	National treatment guidelines exist for interventions to deliver the commodity	National treatment guidelines exist for the commodity, are updated regularly, and refer to the latest WHO guidelines (strong). National treatment guidelines for the commodity exist but need strengthening (i.e. they are not up to date, are unclear, and/or have significant deviations from WHO guidelines) (moderate). No national treatment guidelines exist for the commodity; need to be developed (wea…					x	In use									C2
76	Job aids or check lists (national): At the national level, job aids / check lists have been developed or updated for the intervention that include the specific commodity	Output	Service quality and safety	At the national level, job aids / check lists have been developed or updated for the intervention that include the specific commodity	Jobs aids/ checklists at national level have been developed, are written in clear language, are up-to-date, and reference the latest WHO version available (strong) Job aids/ checklists for the commodity exist at the national level but need strengthening (i.e. they are not up to date, are unclear, and/or have significant deviations from WHO versions) or are under development (moderate) No job aid/…					x	In use									C10
77	Job aids or check lists at facilities: Percentage of health facilities where relevant job aids / check lists did not exist at the facility at the time of assessment	Output	Service quality and safety	Percentage of health facilities where relevant job aids / check lists did not exist at the facility at the time of assessment	For each R-M-N-C service area: Dark green= <20% Light green= 21-40% Yellow= 41-60% Light red= 61-80% Dark red= >80%				x		In use									C11
78	Recent training at facilities: Percentage of Health Facilities no Health Worker Trained in Service Delivery (by RMNCH component) in the past two (2) years	Output	Service quality and safety	Percentage of Health Facilities no Health Worker Trained in Service Delivery (by RMNCH component) in the past two (2) years	For each R-M-N-C service area: Dark green= <20% Light green= 21-40% Yellow= 41-60% Light red= 61-80% Dark red= >80%				x		In use									C9
79	National medicines control laboratory: At least one national medicines control laboratory exists in-country that is certified by any standards accreditation agency	Output	Service quality and safety	At least one national medicines control laboratory exists in-country that is certified by any standards accreditation agency	Dark green= At least one national medicines control laboratory exists in-country and is certified by WHO Light green= At least one national medicines control laboratory exists in-country and is certified by ANY accreditation agency At least one national medicines control laboratory exists in-country, but is not certified by a standards accreditation agency (moderate) No national medicines control…					x	In use									S6
80	Medicine quality monitoring: Functioning systems exist for monitoring medicine quality in the country	Output	Service quality and safety	Functioning systems exist for monitoring medicine quality in the country	Medicine Quality monitoring: There is a functioning medicines quality monitoring system in which: (1) Medicines are sampled from ALL levels of the health system (2) Sampling and testing take place regularly according to plan (3) Regulatory action has been taken as a result of findings in the last 12 months Dark green: meets all criteria Light green: meets two (2) of three (3) criteria Yellow: Mee…					x	In use									S7.1
81	Patient safety monitoring: Functioning systems exist for monitoring patient safety of medicines in the country (pharmacovigilance)	Output	Service quality and safety	Functioning systems exist for monitoring patient safety of medicines in the country (pharmacovigilance)	Patient Safety monitoring: there is a national system for monitoring patient safety and therapeutic outcomes (pharmacovigilance) related to medicines in which: (1) At least 20 suspected adverse drug reactions have been reported in the last 12 months. (2) Regulatory action has been taken as a result of findings in the last 12 months Dark green: meets all criteria Yellow: Meets one (1) of the two (…					x	In use									S7.2
82	Proportion of maternity facilities that are "baby friendly" (%)	Output	Service quality and safety	Percentage of births that take place in Baby Friendly Hospitals.	Number of births that take place in baby friendly hospitals.	Number of births in all maternity hospitals.				x	In use					C10 Drivers
83	Presence of a national grievance mechanism (ex: ombudsperson) to receive and facilitate resolution of concerns and grievances from project-affected parties related to [SRMNCAH]	Output	Service quality and safety							x	Aspirational			Phase 2: Additional 27 (aspirational)		C16 Drivers
84	Measure of respectful maternity care (client experience of care)	Output	Service quality and safety	To be determined							Aspirational								4
85	Antenatal, intrapartum and postpartum quality of care, including satisfaction with services received	Output	Service quality and safety								Aspirational		Further development
86	Antenatal care (at least one visit) (%)	Outcome	Service coverage	Percentage of women attended at least once during pregnancy by skilled health personnel	Number of women ages 15–49 who were attended at least once during the pregnancy that led to their last birth in the X years preceding the survey by skilled health personnel	Total number of women ages 15–49 with a live birth in the X years preceding the survey.		x	x		In use					B7
87	Antenatal care (at least four visits) (%)	Outcome	Service coverage	Percentage of women aged 15−49 years with a live birth in a given time period who received antenatal care, four times or more.	Number of women aged 15−49 years with a live birth in a given time period who received antenatal care four or more times.	Total number of women aged 15−49 years with a live birth in the same period.		x	x		In use	C	Yes	Phase 1: 4	Additional	A2, A22 (adolescents)	Part of UHC
88	Antenatal care (eight or more visits) (%)	Outcome	Service coverage					x	x		Under discussion					B8
89	Timing of first antenatal visit (%)	Outcome	Service coverage	Percentage of pregnant women aged 15–49 years who had their first antenatal visit in the first trimester.	Number of pregnant women aged 15-49 who had their first antenatal visit in the first trimester.	Total number of women aged 15-49 years with at least one antenatal care visit in the same period		x	x		In use	A
90	Antenatal care content	Outcome	Service coverage	Percentage of women age 15-49 who had their blood pressure measured and gave urine and blood samples during ANC.	Number of women age 15-49 years with a live birth in the last 2 years who had their blood pressure measured and gave urine and blood samples during the last pregnancy that led to a live birth.	Total number of women age 15-49 years with a live birth in the last 2 years.		x	x		Under development			Phase 1: Additional priority indicator for development: Content of ANC (but no further definition or info).		B9
91	Antenatal care: blood pressure measured (%)	Outcome	Service coverage	Percentage of women who had blood pressure measured at the last antenatal visit.	Number of women age 15-49 years with a live birth in the last 2 years who had their blood pressure measured during the last pregnancy that led to a live birth	Total number of women age 15-49 years with a live birth in the last 2 years.		x	x		In use	A
92	Iron and folic acid supplements for pregnant women (%)	Outcome	Service coverage	Percentage of pregnant women who received iron-folic acid supplementation for 90+ days.	Number of pregnant women who received the recommended number of iron/folic acid tablets during last pregnancy	Total number of pregnant women with a birth in last two years.		x	x		In use					B23
93	Neonatal tetanus protection	Outcome	Service coverage	Percentage of newborns protected from neonatal tetanus	Number of live births in the year who are protected from tetanus at birth.	Number of live births in the year.		x	x		In use					A5
94	Antenatal care: tested for syphilis (%)	Outcome	Service coverage	Percentage of women attending antenatal care services who were tested for syphilis.	Number of women in antenatal care (ANC) who were screened for syphilis during pregnancy.	Number of women in ANC		x	x		In use	A	Yes			C10 ("Pregnant women screening for syphilis")
95	Antenatal care: treated for syphilis (%)	Outcome	Service coverage	Percentage of women attending antenatal care services who tested positive for syphilis and received treatment.					x		In use	A
96	Antenatal corticosteroid use (%)	Outcome	Service coverage	Percentage of newborns with confirmed ultrasound gestational age of less than 34 weeks whose mothers received antenatal corticosteroids.	All women who gave birth in a facility at <34 completed weeks and received one dose of ACS for risk of preterm birth.	Live births in the facility; Total birth in the facility (including stillbirths); Estimated births (live or total); Target population for coverage: live births in facility by gestational age in weeks, notably <34 weeks as target population for coverage			x		In use	A			7 (B - coverage)	C3
97	Pregnant women counselled and tested for HIV (%)	Outcome	Service coverage	Percentage of women who were counselled during antenatal care for their most recent pregnancy, accepted an offer of testing and received their test results, among all women who were pregnant at any time in the two years preceding the survey	Number of women counselled and offered voluntary HIV testing at ANC before their most recent birth in the last two years and received their test results.	Total number of women surveyed.		x	x		In use	A (but HIV 10 core)
98	Treatment of pregnant women living with HIV (%)	Outcome	Service coverage	Percentage of eligible pregnant women with HIV who received antiretroviral therapy.	Number of pregnant women living with HIV who are receiving lifelong ART.	Estimated number of pregnant women living with HIV.			x		In use					A4
99	HIV+ pregnant women receiving ARVs for PMTCT (%)	Outcome	Service coverage	Percentage of pregnant women living with HIV who received most efficacious antiretroviral to mother-to-child transmission of HIV.	Number of pregnant women living with HIV who received most efficacious regimens (excluding single-dose nevirapine) of antiretroviral to prevent mother-to-child transmission of HIV	Estimated number of pregnant women living with HIV.			x		In use	C				B10
100	Intermittent preventive therapy for malaria during pregnancy (IPTp) (%)	Outcome	Service coverage	Percentage of women who received three or more doses of intermittent preventive treatment during antenatal care visits during their last pregnancy.	Number of women receiving three or more doses of recommended treatment.	Total number of pregnant women/surveyed with a live birth in the last 2 years.		x	x		In use	C				A3
101	Births attended by skilled health personnel (%)	Outcome	Service coverage	Percentage of live births attended by skilled health personnel during a specified time period.	Number of births attended by skilled health personnel (doctors, nurses or midwives) trained in providing life-saving obstetric care, including giving the necessary supervision, care and advice to women during pregnancy, childbirth and the postpartum period, to conduct deliveries on their own, and to care for newborns.	The total number of live births in the same period.		x	x		In use	C	Yes	Phase 1: 5	4 - note that ENAP seems to use as a proxy for "intrapartum care"	A6, A23 (adolescents)	3.1.2
102	Institutional delivery (%)	Outcome	Service coverage	Percentage of births in a health facility within a specified time period.	Number of live births in a health facility.	Total number of live births in the same period.		x			In use			Phase 1: 6		A10 (total and disaggregated by sector (public/private).
103	Caesarean section rate	Outcome	Service coverage	Percentage of deliveries by caesarean section.	Number of women aged 15–49 years with a live birth in the X years before the survey delivered by caesarean section [Countdown to 2015 (6)]	Women aged 15–49 years with a live birth.		x	x		In use	A		Phase 1: 10	10 (E - Note re denominator "(also to evaluate option of per total births in facility per year (i.e. including stillbirths, macerated and fresh) given high rate of caesarean section among women with a stillbirth)"	A7
104	Babies weighed at birth (%)	Outcome	Service coverage	Percentage of live births in the last two years that were weighed at birth	Number of most recent live births in the last 2 years that were weighed at birth	Total number of most recent live births in the last 2 years.		x			In use		Note overlap with GS indicator on measurement of LBW and SGA.			C5
105	Newborns receiving essential newborn care (%)	Outcome	Service coverage	Percentage of newborns who received all four elements of essential newborn care: immediate and thorough drying, immediate skin-to-skin contact, delayed cord clamping, and initiation of breastfeeding in the first hour	Number of newborns who received all four elements of essential newborn care (immediate and thorough drying; immediate skin-to-skin contact; delayed cord clamping; and initiation of breastfeeding in the first hour).	Total number of live births in the health facility.		x	x		In use	A in Core 100 but not clear if it will be retained as is in update	Further development - "Newborn care coverage: treatment of severe neonatal bacterial infection; resuscitation initiated; thermal care; care for small and sick newborns"		Note that this specific indicator not in ENAP. But ENAP does include "Essential newborn care (tracer is early breastfeeding)".	C6 - specifically "thermal care" (ref to ENAP and that needs validation work)
106	Chlorhexidine cord cleansing (%).	Outcome	Service coverage	Percentage of newborns who received at least one dose of chlorhexidine to the cord within 24 hours of birth	Number of newborns who received at least one dose of chlorhexidine (7.1%) to the cord within 24 h of birth.	Live births in surveyed population (or at home, depending on national policy or data available).		x			In use				10 (D- coverage); requires validation	C8 -- ref to ENAP and that needs validation work
107	Newborns receiving thermal care (%)	Outcome	Service coverage	Percentage of newborns immediately dried, placed skin to skin on mother, and covered with a towel/cloth, with delayed bathing.	Number of newborns immediately dried, placed skin to skin on mother, and covered with a towel/cloth, with delayed bathing.	Estimated births (live or total).					In use		Further development - "Newborn care coverage: treatment of severe neonatal bacterial infection; resuscitation initiated; thermal care; care for small and sick newborns"			C6 - specifically "thermal care" (ref to ENAP and that needs validation work)
108	Newborn resuscitation (%)	Outcome	Service coverage	Proportion of newborns not breathing/crying spontaneously at birth for whom additional resuscitation actions (stimulation and/or bag and mask) were taken.	Number of newborns who were not breathing spontaneously or crying at birth for whom resuscitation (stimulation and/or bag and mask) was initiated.	Live births in the facility; Total births in the facility (including stillbirths); Estimated births (live or total); Target population for coverage: i.e. including fresh stillbirths as a surrogate of intrapartum stillbirths)					Under development		Further development--Note this is embedded in "newborn care coverage" with infect, resuscitation, thermal care, care for small and sick".		8 B (coverage)	C4			9
109	Treatment for neonatal sepsis (%)	Outcome	Service coverage	Newborns with suspected severe bacterial infection who receive appropriate antibiotic therapy (infant reportedly stopped feeding well and/or stopped moving on its own).	ENAP: Number of newborns who received at least one injection of antibiotic for possible serious bacterial infection in the facility.	ENAP: Live births in the facility; Total births in the facility (including stillbirths); Estimated births (live or total); Target population for coverage: newborns with possible serious bacterial infection.					Under development	A	Further development		10 (B- coverage) "requires validation."	C9 - ref to ENAP and WHO 100 (additional); and that needs reference work.
110	Kangaroo Mother Care (%)	Outcome	Service coverage	Percentage of newborns initiated on KMC at a facility	Number of newborns initiated on KMC at a facility.	Live births in the facility; Total births in the facility (including stillbirths); Estimated births (live or total); Target population for coverage: i.e. total number of newborns with birth weight <2000 g or < 500 g.			x		In use				9 (B - coverage). "requires validation"	C7 -- ENAP ref and note that needs validation work.			10
111	Prevention of postpartum haemorrhage in health facilities (%)	Outcome	Service coverage	Percentage of women receiving oxytocin immediately after the birth of the baby (within 1 minute of delivery), before the birth of the placenta, irrespective of mode of delivery.	Number of women who gave birth in a facility who received oxytocin immediately after birth	Number of women ages 15-49 who gave birth in a facility in same period.			x		In use	A		Phase 1: 9		C11 - "Uterotonic immediately after birth" (no metadata, just "definition to be confirmed")			6 ("Proportion of women administered immediate postpartum uterotonic (AMTSL)
112	Treatment of severe systemic infection/sepsis in the postnatal period (%)	Outcome	Service coverage	Percentage of women in health facilities with severe systemic infection/sepsis in the postnatal period, including readmissions (after birth in a facility).	Number of women seen in the facility with severe systemic infection or sepsis in postnatal period, including readmissions after birth in facility	Total number of women giving birth in the health facility			x		In use	A
113	Care of small and sick newborns	Outcome	Service coverage	Definitions and measurement approach to be determined (Similar approach to emergency obstetric care (10)).		Population to be defined (according to births).		x	x		Under development		Further development--? But this is embedded in "newborn care coverage" with infect, resuscitation, thermal care, care for small and sick"		Yes, but does not seem to be documented.
114	Early postnatal care contact for mothers and infants (%)	Outcome	Service coverage	Percentage of women women/infants with a postnatal health check within 2 days after delivery	Number of women aged 15–49 years who received a health check within 2 days after delivery for the most recent live birth [DHS and MICS 2 years before the survey]. Number of last live births with a postnatal health check in the first 2 days after birth [DHS and MICS 2 years before the survey].	Total number of women aged 15–49 years with a live birth in the past 2 years [DHS and MICS]. Total number of last live births in the past 2 years [DHS and MICS].		x	x		In use	C- note that previous version specified a combined visit	Specifies maternal and newborn separately	Phase 1: 7 (a single combined indicator of PNC for both mom and child).	5 (Note that in defining this indicator, PNC for mothers and babies presented separately, as measured in DHS/MICS, although the indicator name is "Early postnatal care contact for mothers and infants".	B12 (but note that CD includes indicators for mother and newborn separately as Tier 1 indicators).
115	Postnatal contact (newborns) (%)	Outcome	Service coverage	Percentage of babies who received postnatal care within two days of childbirth (regardless of place of delivery).	Number of last live births with a postnatal health check in the first 2 days after birth [DHS (5} and MICS (4) 2 years before the survey].	Total number of last live births in the past 2 years [DHS (5} and MICS (4)].		x	x		In use	C	Yes	Phase 1: 7 (a single combined indicator of PNC for both mom and child).	5 (Note that in defining this indicator, PNC for mothers and babies presented separately (as measured in DHS/MICS), although the indicator name is "Early postnatal care contact for mothers and infants".	A9 (Also B11, which is a tier 2 indicator, a combined visit for mom and baby).
116	Postnatal/postpartum contact (women) (%)	Outcome	Service coverage	Percentage of mothers who received postpartum care within two days of childbirth (regardless of place of delivery).	Number of women aged 15–49 years who received a health check within 2 days after delivery for the most recent live birth [DHS (5} and MICS (4) 2 years before the survey].	Total number of women aged 15–49 years with a live birth in the past 2 years [DHS (5} and MICS (4)].		x	x		In use	C	Yes	See PNC for mother and babies (phase 1)	5 (Note that in defining this indicator, PNC for mothers and babies presented separately (as measured in DHS/MICS), although the indicator name is "Early postnatal care contact for mothers and infants"	A8. And two additional indicators 1) B11, which is a tier 2 indicator, a combined visit for mom and baby; 2) A24 (Postnatal care for adolescent mothers).
117	Postnatal quality of care	Outcome	Service coverage								Under development		Further development	Phase 1 : Additional priority indicator for development: "Content of PNC".		Overlap with C12 and C13 (Content of PNC for mothers and newborns, respectively)?
118	Mothers who received counselling, support or messages on optimal breastfeeding at least once in the last year (%)	Outcome	Service coverage	Proportion of mothers of children 0-23 months who have received counselling, support or messages on optimal breastfeeding at least once in the last year				x			Aspirational					C17
119	Coverage Rate: % of affected population with specified medical condition receiving treatment with appropriate life-saving commodity	Outcome	Service coverage	Percentage of affected population with specified medical condition receiving treatment with appropriate life-saving commodity	For each commodity (and FP separately): Dark green= >80% (FP: >=20%) Light green= 60-79% (FP: 15-19%) Yellow= 40-59% (FP: 10-14%) Light red= 20-39% (FP: 5-9%) Dark red= <20% (FP: <5%)			x			In use									C14
120	Early initiation of breastfeeding (%)	Outcome	Risk factors and behaviours	Percentage of infants breastfed within 1 hour of birth in a specified time period.	Number of newborns breastfed within 1 hour of birth.	Number of live births in a specified time period.		x			In use	C	Yes		6 (first of two feeding indicators).	A25			8
121	Prelacteal feeds (%)	Outcome	Risk factors and behaviours	Percentage of breastfed newborns that received anything apart from breastmilk in the first 3 days of life.	Number of most recent newborns in the last 2 years who were ever breastfed and who received anything apart from breastmilk (e.g. plain water, milk, infant formula, etc.) in the first 3 days of life	Total number of most recent newborns in the last 2 years who were ever breastfed		x			In use					C18
122	Exclusive breastfeeding rate in infants 0–5 months of age (%)	Outcome	Risk factors and behaviours	Percentage of infants 0–5 months of age (<6 months) who are fed exclusively with breast milk.	Number of infants 0−5 months of age who are exclusively breastfed.	Total number of infants 0−5 months of age surveyed.		x			In use	C	Yes		6 (second of two indicators)	A26; B19 (Exclusive BF disaggregated by month)
123	Maternal mortality ratio (per 100 000 live births)	Impact	Mortality	The annual number of female deaths from any cause related to or aggravated by pregnancy or its management (excluding accidental or incidental causes) during pregnancy and childbirth or within 42 days of termination of pregnancy, irrespective of the duration and site of the pregnancy, expressed per 100 000 live births, for a specified time period.	Number of maternal deaths.	Number of live births.	x	x	(x)	x	In use	C	Key 1	Phase 1: 1	1	A 9 demographic -"specifically MMR (adjusted)"	3.1.1	Adolescent maternal mortality ratio (6)	1 ("in health facility" -- both N and D must occur in health facility? )
124	Total maternal deaths	Impact	Mortality	The annual number of deaths of women while pregnant, or within 42 days of termination of pregnancy, irrespective of the duration and the site of the pregnancy, from any cause related to or aggravated by the pregnancy or its management (from direct or indirect obstetric death), but not from accidental or incidental causes.			x				In use					A 11 demographic
125	Lifetime risk of maternal deaths	Impact	Mortality	The probability that a 15-year-old woman will die eventually from a maternal cause.			x	x			In use					A12 demographic
126	Maternal cause of death	Impact	Mortality	Deaths from any cause related or aggravated by pregnancy or its management (excluding accidental or incidental causes) during pregnancy, childbirth or within 42 days of termination of pregnancy for a specified time period (using ICD-MM).	Number of maternal deaths by cause.	Total number of maternal deaths.	x	x			In use		Further development	Phase 1: 2		A10 Demographic (but specifically at regional level)
127	Maternal near miss ratio	Impact	Mortality	This indicator “refers to the number of maternal near-miss cases per 1,000 live births (MNMR = MNM/LB). Similarly to the SMOR [severe maternal outcome ratio], this indicator gives an estimation of the amount of care and resources that would be needed in an area or facility.”	Maternal near-missed.	Live births (per 1,000).			x		In use			Phase 2: Additional 21		C3 Demographic
128	Percentage of maternal deaths among adolescents	Impact	Mortality				x				Under development					C6 Demographic
129	Neonatal mortality rate (per 1000 live births)	Impact	Mortality	Probability that a child born in a specific year or period will die during the first 28 completed days of life if subject to age-specific mortality rates of that period, expressed per 1000 live births. Neonatal deaths (deaths among live births during the first 28 completed days of life) may be subdivided into early neonatal deaths, occurring during the first 7 days of life, and late neonatal deat…	Number of children who died during the first 28 days of life.	Number of live births (years of exposure).	x	x	x		In use	C	Key 3		3	A13 demographic	3.2.2		3 (in health facility - "Pre-discharge neonatal death rate")
130	Neonatal deaths, as % of all <5 deaths	Impact	Mortality	Percentage of all under five deaths due to neonatal causes (in the first 28 days of life)	Number of under five deaths due to neonatal causes	Number of under five deaths	x		x		In use					A15 Demographic
131	Causes of newborn deaths	Impact	Mortality	Distribution of main causes of death among children aged < 5 years, expressed as percentage of total deaths. The causes of death refers to the concept of the 'underlying cause of death' as defined by ICD-10 (WHO, 1992).			x	x			In use		Further development (note that in additional to causes of NB deaths, they have causes of <5 deaths)		Additional	A18. Demographic Causes of under 5 deaths (includes details on causes of neonatal deaths as well)
132	Stillbirth rate (per 1000 total births)	Impact	Mortality	Number of stillbirths per 1000 births (live and stillbirths). Stillbirths can occur antepartum or intrapartum. In many cases, stillbirths reflect inadequacies in antenatal care coverage or in intrapartum care. For purposes of international comparison, stillbirths are defined as third trimester fetal deaths (≥ 1000 g or ≥28 weeks).	Number of infants per year born with no sign of life and weighing ≤ 1000 g or after 28 weeks’ gestation for international comparison (ICD-10 recommends the inclusion of fetal deaths ≥ 22 weeks or ≥ 500 g where feasible).	1000 total live and stillborn births.	x	x	x		In use	C	Key 4		2 - The stillbirth rate is ENAP indicator #2 but note "intrapartum stillbirth rate" listed as an additional indicator.	A 14 Demographic; Also C8. Demographic Intrapartum stillbirth rate			2 (in health facility)
133	Preterm birth rate	Impact	Other health status	The number of babies born alive before 37 weeks of pregnancy are completed, per 100 live births per year.	Number of babies born alive before 37 weeks of pregnancy are completed	Live births (per 1000).					In use				Additional	C9 Demographic
134	Low birth weight among newborns, incidence	Impact	Other health status	Percentage of live births that weigh less than 2500 g.	Number of live-born neonates with weight less than 2500 g at birth.	Number of live births.	x	x	x		In use	C	GS calls for further development of LBW and SGA		Additional	A20 Demographic
135	Small for gestational age, prevalence	Impact	Other health status	Weight of the newborn with the expected weight for the child's gestational age using less than the 10th centile of a reference population for fetal growth as the threshold for being called small for gestational age (SGA).	Number of newborns small for gestational age	Number of live births					In use		GS calls for further development of LBW and SGA		Additional	C10 Demographic
136	Placeholder for morbidity (in maternal mortality section of demographic indicators map)	Impact	Other health status								TBD/Aspirational					C5 Demographic
137	Neonatal morbidity rates	Impact	Other health status	ENAP metrics note: The definitions of neonatal morbidity and data collection are not standardized even in high-income countries, and data collection is inconsistent, with data that are difficult to compare geographically and over time.	Under development	Under development			x		Under development				Additional	C11 Demographic
138	Disability after neonatal conditions	Impact	Other health status								Under discussion --Some measures are set esp. for vision and hearing but are multiple domains esp. for neurocognitive				Additional	C12 Demographic
139	Adolescent birth rate (per 1000 girls aged 10–14 year; aged 15–19 years)	Impact	Fertility	Annual number of births to women aged 15−19 years per 1000 women in that age group. It is also referred to as the age-specific fertility rate for women aged 15−19 years.	Number of live births to women aged 15−19 years.	Exposure to childbearing by women aged 15−19 years.	x	x			In use	C	Key 7	Phase 1: 3		A7 Demographic Adolescent (15-19 years) birth rate; C2.Demographic: Adolescent (10-14) birth rate.	3.7.2	Yes - Adolescent fertility rate
140	Percentage of women aged 20-24 years who gave birth before age 18 (%)	Impact	Fertility	Percentage of women aged 20-24 who gave birth before age 18.	Number of women age 20-24 years who have had a live birth before age 18.	Total number of women age 20-24 years.		x			In use					B7 Demographic

## Sheet: Guide to columns
Guide to columns
1. Basic indicator information – This section includes both columns to help sort and organize this long list of indicators, as well as definition, numerator, denominator, and data sources.
Column C (indicator level): This column categorizes the indictors along the M&E continuum. Where possible, the level matches the 100 Core Health Indicators approach.
Column D (Domain): This column categorizes the indicators into subsets and is loosely based on the 100 Core Health Indicators approach.
Columns E-G: Definition, numerator, denominator, disaggregation: If basic definitional information was not readily found in any of the initiatives promoting the indicator, then these columns were left blank. The reason for this was to avoid indiscriment compilation of information.
Columns H-K (Data source): This approach was taken directly from the Global Strategy, and does not attempt to highlight a preferred data source (which may vary according to context).
Column L (Status of indicator): this column is meant to differentiate between indicators that are already defined and in use, even if there are problems with the indicator, versus those that are not. Indicators that have been proposed, but do not actually exist are divided into those that are (actively) under development or at least discussion versus those that have been proposed but as yet are p…
